# Supplementary material for: Antibodies Induced by Homologous or Heterologous Inactivated (CoronaVac/BBIBP-CorV) and Recombinant Protein Subunit Vaccines (ZF2001) Dramatically Enhanced Inhibitory Abilities against B.1.351, B.1.617.2, and B.1.1.529 Variants
Source: Vaccines (Basel). 2022 Dec 9;10(12):2110. doi: 10.3390/vaccines10122110 (PMC9782763; doi:10.3390/vaccines10122110)
Supplement: Supplementary file 1 [file vaccines-10-02110-s001.zip]

Archive with 1 entries (1 files):
- vaccines-2079077-supplementary.pdf
